# Supplementary material for: Analysis of Thermal Properties of Materials Used to Insulate External Walls
Source: Materials (Basel). 2024 Sep 26;17(19):4718. doi: 10.3390/ma17194718 (PMC11478218; doi:10.3390/ma17194718)
Supplement: Supplementary file 1 [file materials-17-04718-s001.zip]

Archive with 1 entries (1 files):
- sample XPS_control_group.xlsx
